# Supplementary material for: Prognostic Implications of Cutaneous Metastases in Colorectal Cancer: A Comprehensive Systematic Review and Meta‐Analysis
Source: Cancer Med. 2025 Sep 12;14(18):e71197. doi: 10.1002/cam4.71197 (PMC12426856; doi:10.1002/cam4.71197)
Supplement: Supplementary file 1 — Appendix S1: cam471197‐sup‐0001‐AppendixS1.xlsx. [file CAM4-14-e71197-s001.xlsx]

## Sheet: Feuil1
AAARéférence	Year of publication	language	publication type	patient's age	gender	Histology	Stage	Stage N (0/1)	Stage M (0/1)	Metachronous/Synchronous	If metachromic, interval of onset in months	location of metastases	Type of primary treatment	Type of metastasis treatment	duration of patient follow-up
Abt NB, Sampah ME, Boonyasai RT, Pahwa AK. Primary colonic adenocarcinoma diagnosed with cutaneous shave biopsy. BMJ Case Rep. 2015 Jul 6;2015:bcr2015210046. doi: 10.1136/bcr-2015-210046. PmiD: 26150637; PMCID: PMC4493211.	2015	English	case report	67	M	Adenocarcinoma of the left colon	nc	1	nc	1			nothing	nothing	nc
Adani GL, Marcello D, Anania G, Mazzetti J, Jorizzo EF, Maestroni U, Donini A. Subcutaneous right leg metastasis from rectal adenocarcinoma without visceral involvement. surgery Ital. 2001 May-Jun;53(3):405-7. PmiD: 11452828.	2001	English	case report	70	F	Adenocarcinoma of the rectum	III			0	36	Lower limb			14 months
Ahmad SW, Daze RP, Arvaneh S, Awad S. Painful Penile Plaques: A Rare Case Report of Rectal Adenocarcinoma with Cutaneous Metastasis to the Penis. Cureus. 2019 Jul 8;11(7):e5095. doi: 10.7759/cureus.5095. PmiD: 31523528; PMCID: PMC6728787.	2019	English	case report	51	M	Adenocarcinoma of the rectum			0	1		mix	chemotherapy	chemotherapy	unknown
Akpak YK, Dandin Ö, Gün İ, Atay V, Haholu A. A rare case of vulvar skin metastasis of rectal cancer after surgery. Int J Dermatol. 2014 Jun;53(6):e337-8. doi: 10.1111/ijd.12230. Epub 2013 Jul 8. PmiD: 23829497.	2013	English	case report	47	F	Adenocarcinoma of the rectum	IV			0	36	Other	surgery	chemotherapy/surgery	unknown
Albandak M, Albandak M, Abdallah J, Qawasmeh M. Cutaneous Limb Metastasis of Colorectal Cancer misdiagnosed as Zoster Infection. Cureus. 2023 Mar 24;15(3):e36621. doi: 10.7759/cureus.36621. PmiD: 37155449; PMCID: PMC10122784.	2023	English	Review	50	F	Adenocarcinoma of the left colon	IV	1	1	0	4	Superior limb	chemotherapy	chemotherapy	unknown
Alexandrescu DT, Vaillant J, Yahr LJ, Kelemen P, Wiernik PH. Unusually large colon cancer cutaneous and subcutaneous metastases occurring in resection scars. Dermatol Online J. 2005 Aug 1;11(2):22. PmiD: 16150230.	2005	English	case report	60	F		II			0	5 years
Alhuzimi AM, Alfawzan AI, Alajlan A, Aljasser mi. Erythema ab igne masking cutaneous metastasis of colorectal adenocarcinoma. Dermatol Reports. 2021 Mar 18;13(1):9079. doi: 10.4081/dr.2021.9079. PmiD: 33824711; PMCID: PMC8018254.	2021	English	case report	60	F	Adenocarcinoma of the left colon	IV	1	1	1		abdomen	chemotherapy	chemotherapy	death 1 months
Alotaibi M, Nemec J. Cutaneous Metastasis of Sigmoid Adenocarcinoma to Face and Scalp at Initial Diagnosis: Case Report. Gulf J Oncolog. 2018 May;1(27):70-72. PmiD: 30145555.
Alotaibi M, Nemec J. Cutaneous Metastasis of Sigmoid Adenocarcinoma to Face and Scalp at Initial Diagnosis: Case Report. Gulf J Oncolog. 2018 May;1(27):70-72. PmiD: 30145555.	2018	English	case report	54	M	Adenocarcinoma of the left colon				0	9 months	face		chemotherapy
Amarjothi JMV, Villalan R, Jeyasudhahar J, NaganathBabu OL. Interesting Case of Skin Metastasis in Colorectal Cancer and Review of Literature. Case Rep Surg. 2018 Dec 30;2018:7102845. doi: 10.1155/2018/7102845. PmiD: 30693133; PMCID: PMC6332964.	2018	English	Review	25	M	Adenocarcinoma of the rectum			0	0	2 months	thorax	chemotherapy/surgery	chemotherapy	death 1 month
Attili VS, Rama Chandra C, Dadhich HK, Sahoo TP, Anupama G, Bapsy PP. Unusual metastasis in colorectal cancer. Indian J Cancer. 2006 Apr-Jun;43(2):93-5. doi: 10.4103/0019-509x.25891. PmiD: 16790947.	2006	English	case report	35	F	Adenocarcinoma of the left colon	IV		1	1		face	surgery	chemotherapy	death en 2 months
Ayadi L, Zribi J, Mziou TJ, Ellouz S, Khabir A, Bahri I, Turki H, Sellami-Boudawara T. Métastase au niveau du cuir chevelu d'un carcinome a petites cellules du rectum: un cas inhabituel [Scalp metastasis from small cell carcinoma of the rectum: an unusual case]. Tunis Med. 2009 May;87(5):354-5. French. PmiD: 19927770.	2009	French	case report	63	M	Adenocarcinoma of the rectum	III	1		0	5 months	face		chemotherapy	death en 16 months
Azoulay S, Adem C, Pelletier FL, Barete S, Francès C, Capron F. Skin metastases from nc origin: role of immunohistochemistry in the evaluation of cutaneous metastases of carcinoma of nc origin. J Cutan Pathol. 2005 Sep;32(8):561-6. doi: 10.1111/j.0303-6987.2005.00386.x. PmiD: 16115055.	2005	English	article
Badiani S, Cooper E, Berney CR. A Fall Worth It: Cutaneous Metastatic Deposit of a Distant Colorectal Cancer With Fistula-in-Ano. Cureus. 2020 Aug 24;12(8):e9979. doi: 10.7759/cureus.9979. PmiD: 32983681; PMCID: PMC7511083.	2020	English	case report	70	M	Adenocarcinoma of the rectum		0	0	1		abdomen	autre	surgery	unknown
Balta AZ, Sücüllü İ, Özdemir Y, Dandin Ö. A rare clinical manifestation of rectal adenocarcinoma and synchronous scalp metastasis: A case report. Ulus Cerrahi Derg. 2013 May 28;29(4):197-9. doi: 10.5152/UCD.2013.16. PmiD: 25931876; PMCID: PMC4382811.	2013	English	case report	84	F	Adenocarcinoma of the rectum	III		1	1		face	chemotherapy	surgery	death 1 months
Balta I, Vahaboglu G, Karabulut AA, Yetisir F, Astarci M, Gungor E, Eksioglu M. Cutaneous metastases of rectal mucinous adenocarcinoma mimicking granuloma inguinale. Intern Med. 2012;51(17):2479-81. doi: 10.2169/internalmedicine.51.7802. Epub 2012 Sep 1. PmiD: 22975572.	2012	English	case report	46	M	Adenocarcinoma of the rectum	III	1	1	0	1 an	perineum	surgery	nothing	unknown
Bittencourt MJS, Imbiriba AA, Oliveira OA, Santos JEBD. Cutaneous metastasis of colorectal cancer. An Bras Dermatol. 2018 Nov/Dec;93(6):884-886. doi: 10.1590/abd1806-4841.20187610. PmiD: 30484536; PMCID: PMC6256216.	2017	English	case report	54	M					1		abdomen		nothing	death en 2 months
Bosca L, Martel P, Gallot D, Malafosse M. Localisations métastatiques atypiques d'un cancer du rectum [Atypical metastatic sites in rectal cancer]. Ann surgery. 2000 Jun;125(5):473-5. French. doi: 10.1016/s0001-4001(00)00151-3. PmiD: 10925491.	1999	French	case report	48	F	Adenocarcinoma of the rectum	III	1	0	0	18 months	abdomen	chemotherapy/surgery	surgery	alive à 3 months
BURNIKEL RH, McCARTY RT. Cutaneous metastasis of adenocarcinoma of the rectum and sigmoid. Postgrad Med. 1953 Sep;14(3):191-7. doi: 10.1080/00325481.1953.11711458. PmiD: 13100137.	1953
Choate EA, Nobori A, Worswick S. Cutaneous Metastasis of Internal Tumors. Dermatol Clin. 2019 Oct;37(4):545-554. doi: 10.1016/j.det.2019.05.012. Epub 2019 Jul 10. PmiD: 31466594.	2019	English	article
Civitelli S, Civitelli B, Martellucci J, Tanzini G. Diffuse cutaneous metastases as the only sign of extranodal tumor spread in a patient with adenocarcinoma of the colon. ISRN Surg. 2011;2011:902971. doi: 10.5402/2011/902971. Epub 2011 Jun 14. PmiD: 22084786; PMCID: PMC3200301.	2011	English	case report	73	F	Adenocarcinoma of the right colon	III	1	1	1		abdomen	surgery	surgery	death 6 months
Correia P, Correia JF, Scigliano H, Nora M. Unusual Cutaneous Metastases From Colon Adenocarcinoma. Cureus. 2021 Mar 23;13(3):e14065. doi: 10.7759/cureus.14065. PmiD: 33898148; PMCID: PMC8062121.	2021	English		65	M	Adenocarcinoma of the left colon	IV	1	1	1		back	nothing	nothing	death J3
D.J. De Fnothingd, E. Kramer, R. Prescott, J. Corson, P. Gallagher, Cutaneousperianal recurrence of cancer after anterior resection using the EEA staplingdevice, Ann. R. Coll. Surg. Engl. 74 (2) (1992) 142–143.	1992	English	case report	49	F	Adenocarcinoma of the rectum	III	0	0	0	7 months	perineum	surgery	surgery	unknown
Damin DC, Lazzaron AR, Tarta C, Cartel A, Rosito MA. Massive zosteriform cutaneous metastasis from rectal carcinoma. Tech Coloproctol. 2003 Jul;7(2):105-7. doi: 10.1007/s10151-003-0019-3. PmiD: 14605930.	2003	English	case report	44	M	Adenocarcinoma of the rectum	II	0	0	0	6 months	abdomen	surgery	radiothérapie	death 3 months
De Fnothingd DJ, Kramer E, Prescott R, Corson J, Gallagher P. Cutaneous perianal recurrence of cancer after anterior resection using the EEA stapling device. Ann R Coll Surg Engl. 1992 Mar;74(2):142-3. PmiD: 1567135; PMCID: PMC2497518.	1992	English	case report	49	F	Adenocarcinoma of the rectum	III			0	7months	abdomen
De Giorgi V, Venturi F, Portelli F, Maida P, Scarfì F, Trane L, Gori A, Silvestri F, Massi D. Scrotal cutaneous metastasis from rectal squamous cell carcinoma: a rare evolution into a rare tumor. Exp Oncol. 2021 Jun;43(2):177-179. doi: 10.32471/exp-oncology.2312-8852.vol-43-no-2.16284. PmiD: 34190514.	2021	English	case report	63	M	Adenocarcinoma of the rectum	III	1	0	0	9 months	mix	surgery	radiothérapie	death 3 months
de miguel Valencia MJ, Fraile González M, Yagüe Hernando A, Oteiza Martínez F, Ciga Lozano MA, Armendáriz Rubio P, de miguel Velasco M, Ortiz Hurtado H. Metástasis cutáneas de cáncer de recto [Cutaneous metastases of rectal cancer]. An Sist Sanit Navar. 2013 Sep-Dec;36(3):557-61. Spanish. doi: 10.4321/s1137-66272013000300021. PmiD: 24406371.	2013	Other
Dehal A, Patel S, Kim S, Shapera E, Hussain F. Cutaneous Metastasis of Rectal Cancer: A Case Report and Literature Review. Perm J. 2016 Winter;20(1):74-8. doi: 10.7812/TPP/15-078. PmiD: 26824966; PMCID: PMC4732799.	2016	English	case report	47	M	Adenocarcinoma of the rectum	IV	1	1	0	1 months	External genital organs	chemotherapy/surgery	radiothérapie	alive à 12 months
Duran Vian C, Vilanova-Urdániz I, Pérez Paredes G, González-Vela MC, González-López MA. Unilateral distribution of cutaneous metastasis in a case of colon carcinoma. Indian J Dermatol Venereol Leprol. 2019 Jan-Feb;85(1):93-96. doi: 10.4103/ijdvl.IJDVL_665_17. PmiD: 30504536.	2019	English	case report	71	F	Adenocarcinoma of the left colon	IV	1	1	0	3 months	mix	chemotherapy	chemotherapy	death en 2 months
Faenza M, Del Torto G, Di Costanzo P, Pieretti G, Lamberti R, Franco R, Ferraro GA, Nicoletti GF. Large single cutaneous metastasis of colon adenocarcinoma mimicking a squamous cell carcinoma of the skin: A case report. Int J Surg Case Rep. 2019;56:96-100. doi: 10.1016/j.ijscr.2019.02.043. Epub 2019 Mar 7. PmiD: 30870738; PMCID: PMC6424055.	2019	English	case report	92	F	Adenocarcinoma of the left colon	unknown		0	1		Superior limb	nothing	surgery	death in 1 months
Faye PM, Cagniet A, Abousarhan F, Jolidon C. Atypical localization of colorectal cancer metastasis one case and literature review. Int J Surg Case Rep. 2020;77:18-21. doi: 10.1016/j.ijscr.2020.10.073. Epub 2020 Oct 23. PmiD: 33137665; PMCID: PMC7610026.	2020	English	Review	88	F	Adenocarcinoma of the tryearsverse colon	II	0	0	0	11 months	face	surgery	surgery	unknown
Fong SH, Narasimha N, Thakkar R, misra S, Thakkar D. A rare isolated cutaneous metastatic mass after colon cancer resection. J Surg Case Rep. 2021 Dec 30;2021(12):rjab571. doi: 10.1093/jscr/rjab571. PmiD: 34992768; PMCID: PMC8718370.	2021	English	case report	70	F	Adenocarcinoma of the right colon	III	1	0	1		thorax	surgery	chemotherapy	unknown
Fragulidis GP, Vezakis A, Derpapas MK, michalaki V, Tsagkas A, Polydorou AA. Cutaneous Metastatic Adenocarcinoma of the Colon to the Scalp. World J Oncol. 2015 Feb;6(1):304-307. doi: 10.14740/wjon862w. Epub 2015 Feb 14. PmiD: 29147421; PMCID: PMC5649951.	2015	English	case report	62	M	Adenocarcinoma of the left colon	IV	1	1	0	4 months	face	chemotherapy	nothing	death en 1 months
Fyrmpas G, Barbetakis N, Efstathiou A, Konstantinidis I, Tsilikas C. Cutaneous metastasis to the face from colon adenocarcinoma. Case report. Int Semin Surg Oncol. 2006 Feb 2;3:2. doi: 10.1186/1477-7800-3-2. PmiD: 16457715; PMCID: PMC1368989.	2006	English	case report	69	M	Adenocarcinoma of the right colon				0	3 years	thorax	chemotherapy		alive à 8 months
García Muñoz E, Oyarzo M, Pinedo G. Metástasis cutáneas de cáncer rectal [Cutaneous metastasis of rectal cancer]. Cir Esp. 2008 Jan;83(1):41-2. Spanish. doi: 10.1016/s0009-739x(08)70498-6. PmiD: 18208751.		Other
Gazoni LM, Hedrick TL, Smith PW, Friel CM, Swenson BR, Adams JD, Lisle TC, Foley EF, Ledesma EJ. Cutaneous metastases in patients with rectal cancer: a report of six cases. Am Surg. 2008 Feb;74(2):138-40. PmiD: 18306865.	2008	English	case report	55	F	Adenocarcinoma of the rectum	IV			1	0	External genital organs		chemotherapy
Gazoni LM, Hedrick TL, Smith PW, Friel CM, Swenson BR, Adams JD, Lisle TC, Foley EF, Ledesma EJ. Cutaneous metastases in patients with rectal cancer: a report of six cases. Am Surg. 2008 Feb;74(2):138-40. PmiD: 18306865.	2008	English	case report	68	M	Adenocarcinoma of the rectum	IV			1	0	Superior limb		chemotherapy	4 months
Gazoni LM, Hedrick TL, Smith PW, Friel CM, Swenson BR, Adams JD, Lisle TC, Foley EF, Ledesma EJ. Cutaneous metastases in patients with rectal cancer: a report of six cases. Am Surg. 2008 Feb;74(2):138-40. PmiD: 18306865.	2008	English	case report	72	M	Adenocarcinoma of the rectum	IV			1	0	External genital organs		chemotherapy	3 months
Gazoni LM, Hedrick TL, Smith PW, Friel CM, Swenson BR, Adams JD, Lisle TC, Foley EF, Ledesma EJ. Cutaneous metastases in patients with rectal cancer: a report of six cases. Am Surg. 2008 Feb;74(2):138-40. PmiD: 18306865.				65	M	Adenocarcinoma of the rectum	IV			1	0	External genital organs		chemotherapy	5 months
Gazoni LM, Hedrick TL, Smith PW, Friel CM, Swenson BR, Adams JD, Lisle TC, Foley EF, Ledesma EJ. Cutaneous metastases in patients with rectal cancer: a report of six cases. Am Surg. 2008 Feb;74(2):138-40. PmiD: 18306865.				78	M		IV			1	0	External genital organs		chemotherapy	7 months
Gazoni+A22:A35 LM, Hedrick TL, Smith PW, Friel CM, Swenson BR, Adams JD, Lisle TC, Foley EF, Ledesma EJ. Cutaneous metastases in patients with rectal cancer: a report of six cases. Am Surg. 2008 Feb;74(2):138-40. PmiD: 18306865.	2008	English	case report	66	M	Adenocarcinoma of the rectum	IV			1	0	External genital organs		chemotherapy	3 months
Góes HF, Lima Cdos S, Souza MB, Estrella RR, Faria MA, Rochael MC. Single cutaneous metastasis of colon adenocarcinoma - Case report. An Bras Dermatol. 2016 Jul-Aug;91(4):517-9. doi: 10.1590/abd1806-4841.20164122. PmiD: 27579752; PMCID: PMC4999115.	2014	English	case report	76	F	Adenocarcinoma of the left colon	IV			1		face	surgery	surgery	unknown
Goris Gbenou MC, Wahidy T, Llinares K, Cracco D, Perrot A, Riquet D. Atypical phimosis secondary to a preputial metastasis from rectal carcinoma. Case Rep Oncol. 2011 Sep;4(3):542-6. doi: 10.1159/000334747. Epub 2011 Nov 22. PmiD: 22187540; PMCID: PMC3242711.	2011	English	case report	79	M	Adenocarcinoma of the rectum	II	0	0	0	3 years	External genital organs	surgery	nothing	death en 6 months
Gottlieb JA, Schermer DR. Cutaneous metastases from carcinoma of the colon. JAMA. 1970 Sep 21;213(12):2083. PmiD: 5468765.	1970	English	case report	72	F	Adenocarcinoma of the left colon				0	57 months	Lower limb			unknown
Gray M, Das S. An unusual presentation of colorectal carcinoma. Br J Clin Pract. 1989 Sep;43(9):344-5. PmiD: 2620047.	1989	English	case report	79	F					1		Lower limb			18 months
Gupta SS, Singh O. Carcinoma colon presenting as cutaneous metastasis to an old operative scar of hysterectomy. J Cancer Res Ther. 2010 Jul-Sep;6(3):316-7. doi: 10.4103/0973-1482.73334. PmiD: 21119262.	2010	English	case report	72	F
Ha JY, Oh EH, Jung MK, Park SE, Kim JT, Hwang IG. Choroidal and skin metastases from colorectal cancer. World J Gastroenterol. 2016 Nov 21;22(43):9650-9653. doi: 10.3748/wjg.v22.i43.9650. PmiD: 27920486; PMCID: PMC5116609.	2016	English	case report	78	F	Adenocarcinoma of the right colon	II	0	0	0	6 months	face	chemotherapy/surgery	chemotherapy	death en 8 months
Ha JY, Oh EH, Jung MK, Park SE, Kim JT, Hwang IG. Choroidal and skin metastases from colorectal cancer. World J Gastroenterol. 2016 Nov 21;22(43):9650-9653. doi: 10.3748/wjg.v22.i43.9650. PmiD: 27920486; PMCID: PMC5116609.	2016	English	case report	78	F	Adenocarcinoma of the right colon	II	0	0	0	6 months	face	chemotherapy/surgery	chemotherapy	death à 8 months
Hakami R, Alali MN, Alshammari T, AlShammari S, Alyahya Z, Ayesh M, AlSaad K, Abduljabbar A. A cutaneous metastasis of unresectable rectal adenocarcinoma: A case report and literature review. Int J Surg Case Rep. 2020;71:95-101. doi: 10.1016/j.ijscr.2020.04.102. Epub 2020 May 19. PmiD: 32446230; PMCID: PMC7243000.	2020	English	Review	45	M	Adenocarcinoma of the rectum	IV	1	1	1		mix	nothing	nothing	death 1 months
Hashimi Y, Dholakia S. Facial cutaneous metastasis of colorectal adenocarcinoma. BMJ Case Rep. 2013 Oct 31;2013:bcr2013009875. doi: 10.1136/bcr-2013-009875. PmiD: 24177455; PMCID: PMC3822271.	2013	English	case report	70	M	Adenocarcinoma of the rectum	II	0	0	0	4 years	face	chemotherapy/surgery	surgery	nc
Hayashi H, Shimizu T, Shimizu H. Scrotal metastases originating from colorectal carcinoma. Clin Exp Dermatol. 2003 Mar;28(2):226-7. doi: 10.1046/j.1365-2230.2003.01232_4.x. PmiD: 12653722.	2003	English	case report	50	M	Adenocarcinoma of the rectum				0	4 months	External genital organs
Hojati A, Joukar F, Mesbah A, Myearsour-Ghanaei F. Colorectal Lip Metastasis: A Rare Presentation of a Common Cancer. J Gastrointest Cancer. 2023 Apr 12. doi: 10.1007/s12029-023-00933-4. Epub ahead of print. PmiD: 37043136.	2023
Horiuchi A, Nozawa K, Akahane T, Shimada R, Shibuya H, Aoyagi Y, Nakamura K, Hayama T, Yamada H, Ishihara S, Matsuda K, Watanabe T. Skin metastasis from sigmoid colon cancer. Int Surg. 2011 Apr-Jun;96(2):135-8. doi: 10.9738/1391.1. PmiD: 22026304.	2011	English	case report	53	M	Adenocarcinoma of the left colon	II	0	1	0	27 months	face	chemotherapy/surgery	chemotherapy	death 6 months
Horiuchi A, Nozawa K, Akahane T, Shimada R, Shibuya H, Aoyagi Y, Nakamura K, Hayama T, Yamada H, Ishihara S, Matsuda K, Watanabe T. Skin metastasis from sigmoid colon cancer. Int Surg. 2011 Apr-Jun;96(2):135-8. doi: 10.9738/1391.1. PmiD: 22026304.	2011	English	case report	53	M	Adenocarcinoma of the left colon	II	0	0	0	3 years	face			death en 6 months
Hu SC, Chen GS, Lu YW, Wu CS, Lan CC. Cutaneous metastases from different internal malignancies: a clinical and prognostic appraisal. J Eur Acad Dermatol Venereol. 2008 Jun;22(6):735-40. doi: 10.1111/j.1468-3083.2008.02590.x. Epub 2008 Feb 26. PmiD: 18312322.	2008	English	article	sur tt les meta cut
Ismaili Z, Dekhay S, Moussaoui A, Jahid A. Primary gastric, duodenal, and rectal signet ring cell carcinoma revealed by cutaneous metastasis. Endoscopy. 2011;43 Suppl 2 UCTN:E209-10. doi: 10.1055/s-0030-1256399. Epub 2011 May 16. PmiD: 21590608.	2011	English	case report	50	F	Adenocarcinoma of the rectum	IV		1	1		mix		nothing	death en moins de 1 months
Iwase K, Takenaka H, Oshima S, Kurozumi K, Nishimura Y, Yoshidome K, Tanaka T. The solitary cutaneous metastasis of asymptomatic colon cancer to an operative scar. Surg Today. 1993;23(2):164-6. doi: 10.1007/BF00311236. PmiD: 8467163.	1993	English	case report	80	M	Adenocarcinoma of the right colon	II	1	0	1		abdomen	surgery		a live 6 months
Junak M, Jecius H, Erdrich J. Cutaneous Metastasis in the Setting of Both Colon and Breast Primary Malignancies. Case Rep Gastrointest Med. 2020 Sep 29;2020:8852459. doi: 10.1155/2020/8852459. PmiD: 33062353; PMCID: PMC7542512.	2020	English	case report	83	F	Adenocarcinoma of the left colon	IV	1	0	1		back	surgery	surgery	nc
Kauffman CL, Sina B. Metastatic inflammatory carcinoma of the rectum: tumor spread by three routes. Am J Dermatopathol. 1997 Oct;19(5):528-32. doi: 10.1097/00000372-199710000-00107. PmiD: 9335247.	1997	English	case report			Adenocarcinoma of the rectum
Kemal Y, Odabaşı EA, Kemal Ö, Bakırtaş M. Cutaneous metastasis of colon adenocarcinoma. Turk J Surg. 2018 Jan 3;34(3):237-239. doi: 10.5152/turkjsurg.2017.3298. PmiD: 30302429; PMCID: PMC6173589.	2018	English	case report	62	M	Adenocarcinoma of the left colon	III	1	0	0	5 years	face	chemotherapy/surgery	radiothérapie	nc
Kilickap S, Aksoy S, Dinçer M, Saglam EA, Yalçin S. Cutaneous metastases of signet cell carcinoma of the rectum without accompanying visceral involvement. South Med J. 2006 Oct;99(10):1137-9. doi: 10.1097/01.smj.0000221633.71021.ac. PmiD: 17100038.	2006	English	case report	29	M	Adenocarcinoma of the rectum	III			0	14 months	thorax	surgery	surgery	nc
Kurihara A, Watanabe M. Massive cutaneous metastases in the lower part of the body of a patient with rectal cancer. Dig Surg. 2009;26(4):288. doi: 10.1159/000227769. Epub 2009 Jul 8. PmiD: 19590210.	2009	English	case report	66	M	Adenocarcinoma of the rectum	III	1		0	12 months	mix	surgery		death en 7 months
Kushwaha JK, Sonkar AA, Verma N, Verma K, Gupta R, Parihar A. Metastasis of rectal carcinoma in testes and skin: case series. Indian J Surg Oncol. 2013 Sep;4(3):265-8. doi: 10.1007/s13193-013-0235-x. Epub 2013 Apr 20. PmiD: 24426734; PMCID: PMC3771047.	2013	English	case report	40	M	Adenocarcinoma of the rectum	IV		1	1		mix	chemotherapy	chemotherapy	death en 4 months
Kushwaha JK, Sonkar AA, Verma N, Verma K, Gupta R, Parihar A. Metastasis of rectal carcinoma in testes and skin: case series. Indian J Surg Oncol. 2013 Sep;4(3):265-8. doi: 10.1007/s13193-013-0235-x. Epub 2013 Apr 20. PmiD: 24426734; PMCID: PMC3771047.	2013	English	case report	56	M	Adenocarcinoma of the rectum	II		0	0	10 months	abdomen	surgery		death en 8 months
Kushwaha JK, Sonkar AA, Verma N, Verma K, Gupta R, Parihar A. Metastasis of rectal carcinoma in testes and skin: case series. Indian J Surg Oncol. 2013 Sep;4(3):265-8. doi: 10.1007/s13193-013-0235-x. Epub 2013 Apr 20. PmiD: 24426734; PMCID: PMC3771047.	2013	English	case report	43	F	Adenocarcinoma of the rectum	II		0	0	8 months	thorax	chemotherapy/surgery	chemotherapy	death en 7 months
Kushwaha JK, Sonkar AA, Verma N, Verma K, Gupta R, Parihar A. Metastasis of rectal carcinoma in testes and skin: case series. Indian J Surg Oncol. 2013 Sep;4(3):265-8. doi: 10.1007/s13193-013-0235-x. Epub 2013 Apr 20. PmiD: 24426734; PMCID: PMC3771047.	2013	English	case report	56	F	Adenocarcinoma of the rectum	IV			1		External genital organs	surgery	chemotherapy	death en 5,5 months
Larkins KM, Heriot A, Warrier SK, Kong JC. Masquerading mucinous metastases: cutaneous colorectal cancer metastasis of the toes. ANZ J Surg. 2021 Sep;91(9):E621-E622. doi: 10.1111/years.16660. Epub 2021 Feb 24. PmiD: 33629423.	2021	English	case report	74	F	Adenocarcinoma of the left colon				1		mi		radiothérapie	nc
Liao L, Cheng Q, Zhu G, Pei F, Ye S. Cutaneous metastasis of ascending colon cancer harboring a BRAF V600E mutation: A rare case report. Medicine (Baltimore). 2020 May 22;99(21):e20026. doi: 10.1097/MD.0000000000020026. PmiD: 32481270; PMCID: PMC7249915.	2020	English	case report	62	F	Adenocarcinoma of the right colon	III	1	0	0	7months	multiples	surgery	chemotherapy	death 4 months later
Liao XY, Liu CY, Liang LB, Du JR, Zhang T. Cutaneous and breast metastasis from colorectal adenocarcinoma: A rare case report. Mol Clin Oncol. 2019 Aug;11(2):143-146. doi: 10.3892/mco.2019.1866. Epub 2019 May 24. PmiD: 31281648; PMCID: PMC6587006.	2019	English	case report	68	F	Adenocarcinoma of the rectum	III	1	O	0	6 years	multiples	surgery+chemotherapy	chemotherapy	death en 4 months
Liasis L, Papaconstantinou HT. Colorectal cancer implant in an external hemorrhoidal skin tag. Proc (Bayl Univ Med Cent). 2016 Apr;29(2):194-5. doi: 10.1080/08998280.2016.11929414. PmiD: 27034567; PMCID: PMC4790569.	2016	English	case report	61	M	Adenocarcinoma of the rectum	II	0	0	1		perinée	chemotherapy/surgery		alive à 5 years
Lo Russo G, Accarpio F, Spinelli GP, miele E, Borrini F, Cerbone L, Stati V, Prinzi N, Strudel M, Sibio S, Tomao S. Subcutaneous metastases from colon cancer: a case report. J Med Case Rep. 2012 Jul 19;6:212. doi: 10.1186/1752-1947-6-212. PmiD: 22812693; PMCID: PMC3459727.	2012	English	case report	72	F	Adenocarcinoma of the right colon	II	0	0	0	33 months	multiples	surgery	surgery	nc
Madabhavi I, Kadakol N, Chavan C, Sarkar M. Multiple Subcutaneous Nodules Leading to Diagnosis of Colon Cancer. middle East J Dig Dis. 2018 Jul;10(3):188-191. doi: 10.15171/mejdd.2018.109. Epub 2018 Apr 25. PmiD: 30186583; PMCID: PMC6119832.	2018	English	case report	39	M	Adenocarcinoma of the right colon	IV			1		multiples	surgery	chemotherapy	alive A 1 an
Madabhavi I, Kadakol N, Chavan C, Sarkar M. Multiple Subcutaneous Nodules Leading to Diagnosis of Colon Cancer. middle East J Dig Dis. 2018 Jul;10(3):188-191. doi: 10.15171/mejdd.2018.109. Epub 2018 Apr 25. PmiD: 30186583; PMCID: PMC6119832.	2018	English	case report	39	M	Adenocarcinoma of the right colon	IV		0	1		abdomen	chemotherapy/surgery	nothing	alive Un an apres le debut ttmt
Malla S, Razik A, Vyas S. Cutaneous metastasis in adenocarcinoma rectum. BMJ Case Rep. 2019 Apr 8;12(4):e229652. doi: 10.1136/bcr-2019-229652. PmiD: 30967456; PMCID: PMC6506098.	2019	English	case report	35	M	Adenocarcinoma of the rectum	III	1	1	1		multiples	chemotherapy/surgery	nothing	death 3 months
Mandzhieva B, Jalil A, Nadeem M, Hasan SA, Jain AG. Most Common Pathway of Metastasis of Rectal Signet Ring Cell Carcinoma to the Skin: HematExternal genital organsnous. Cureus. 2020 Feb 5;12(2):e6890. doi: 10.7759/cureus.6890. PmiD: 32190453; PMCID: PMC7058390.	2020	English	case report	66	M	Adenocarcinoma of the rectum		1		0	3 months	abdomen	chemotherapy/surgery	radiothérapie	death 6 months
Manganoni AM, Fusano M, Pavoni L, Pizzati L, Consoli F, Venturini M, Zanca A, Calzavara-Pinton P. A solitary cutaneous metastasis from colon adenocarcinoma: Dermoscopic and confocal microscopy features. Indian J Dermatol Venereol Leprol. 2018 Sep-Oct;84(5):589-591. doi: 10.4103/ijdvl.IJDVL_304_17. PmiD: 30073979.	2018	English	case report	51	M	Adenocarcinoma of the right colon	III	1	0	0	2 years	face	surgery	chemotherapy	alive à 5 months
Matak M, Lisica-Šikić N, Matak L. Cutaneous vulvar metastasis in a patient with rectal adenocarcinoma. Int J Dermatol. 2022 May;61(5):e168-e169. doi: 10.1111/ijd.16006. Epub 2021 Nov 24. PmiD: 34817870.	2022	English	case report	70	F	Adenocarcinoma of the rectum	III	1	0	0	4 months	External genital organs	surgery	surgery	alive à 12 months
McWeeney DM, Martin ST, Ryan RS, Tobbia IN, Donnellan PP, Barry KM. Scrotal metastases from colorectal carcinoma: a case report. Cases J. 2009 Jan 31;2(1):111. doi: 10.1186/1757-1626-2-111. PmiD: 19183499; PMCID: PMC2647915.	2009	English	case report	72	M	Adenocarcinoma of the left colon	III	1	1	1		External genital organs		chemotherapy/surgery	nc
Melis M, Scintu F, Marongiu L, Mascia R, Frau G, Casula G. Inflammatory cutaneous metastasis from rectal adenocarcinoma: report of a case. Dis Colon Rectum. 2002 Apr;45(4):562-3. doi: 10.1007/s10350-004-6239-4. PmiD: 12006942.	2002	English	case report	41	M	Adenocarcinoma of the rectum	IV	1	1	0	1 months	External genital organs		nothing
Moonda A, Fatteh S. Metastatic colorectal carcinoma: an unusual presentation. J Cutan Pathol. 2009 Jan;36(1):64-6. doi: 10.1111/j.1600-0560.2008.01007.x. Epub 2008 Aug 18. PmiD: 18715256.	2009	English	case report	71	M	Adenocarcinoma of the rectum		1		1		face			perdu de vue
Nambiar S, Karippot A. Multiple Cutaneous Metastases as Initial Presentation in Advanced Colon Cancer. Case Rep Gastrointest Med. 2018 Apr 30;2018:8032905. doi: 10.1155/2018/8032905. PmiD: 29854493; PMCID: PMC5952443.	2018	English	case report	68	F	Adenocarcinoma of the right colon	IV			1		multiples	chemotherapy	chemotherapy	nc
Nasti G, Facchini G, Caraglia M, Franco R, La Mura A, Staiano M, Budillon A, Iaffaioli RV, Ottaiano A. Concomitant occurrence of facial cutaneous and parotid gland metastases from rectal cancer after preoperative chemoradiotherapy. Onkologie. 2007 Jun;30(6):324-6. doi: 10.1159/000102538. Epub 2007 May 29. PmiD: 17551257.	2007	English	case report	80	M	Adenocarcinoma of the right colon	III	1	0	0	1 an	abdomen	chemotherapy/surgery	chemotherapy	nc
Nesseris I, Tsamakis C, Gregoriou S, Ditsos I, Christofidou E, Rigopoulos D. Cutaneous metastasis of colon adenocarcinoma: case report and review of the literature. An Bras Dermatol. 2013 Nov-Dec;88(6 Suppl 1):56-8. doi: 10.1590/abd1806-4841.20132441. PmiD: 24346880; PMCID: PMC3876003.	2013	English	case report	80	M	Adenocarcinoma of the right colon	III	1	0	0	12 months	abdomen	surgery	chemotherapy	nc
Nguyen VX, Nguyen BD, Ram PC. Occult colon cancer with initial cutaneous metastatic manifestation: PET/CT detection. Clin Nucl Med. 2012 May;37(5):506-8. doi: 10.1097/RLU.0b013e318238f4dc. PmiD: 22475906.	2012	English	case report	65	M	Adenocarcinoma of the right colon			1	1		multiples	chemotherapy	radiothérapie	nc
Ocampo-Candiani J, Castrejón-Pérez AD, Ayala-Cortés AS, Martínez-Cabriales SA, Garza-Rodríguez V. Cutaneous Colon Metastases mimicking Elefantiasis Verrucosa Nostra. Am J Med Sci. 2015 Dec;350(6):517-8. doi: 10.1097/MAJ.0000000000000595. PmiD: 26488946.	2015	English	case report								4 years	mi		chemotherapy
Oka N, Kuriyama A. Cutaneous metastasis of rectal cancer. Am J Med Sci. 2022 Jul;364(1):e10. doi: 10.1016/j.amjms.2022.01.010. Epub 2022 Jan 31. PmiD: 35108520.	2022	English	case report
Omiya M, Murata T, Sawaki A, Teshima S, Kawachi J. Cutaneous Metastasis of Tryearsverse Colon Cancer with an Aberrant Pattern of CK7/CK20/CDX2 and High microsatellite Instability. Intern Med. 2023 May 10. doi: 10.2169/internalmedicine.1629-23. Epub ahead of print. PmiD: 37164671.	2023	English	case report	79	F	Adenocarcinoma of the tryearsverse colon	III	1	0	0	1 an	abdomen	surgery	nothing	death en 3 months
Ozgen A, Karakaya E, Bozdoğan N. Scrotal skin metastasis from rectum adenocarcinoma. Rare Tumors. 2013 Dec 5;5(4):e60. doi: 10.4081/rt.2013.e60. PmiD: 24416494; PMCID: PMC3882932.	2013	English	case report	65	M	Adenocarcinoma of the rectum	II	0	0	0	18 months	External genital organs	chemotherapy/surgery	radiothérapie	alive à 12 months
Pak HY, Foster BA, Yokota SB. The significance of cutaneous metastasis from visceral tumors diagnosed by fine-needle aspiration biopsy. Diagn Cytopathol. 1987 Mar;3(1):24-9. doi: 10.1002/dc.2840030106. PmiD: 3568969.
Parente P, Ciardiello D, Reggiani Bonetti L, Famiglietti V, Cazzato G, Caramaschi S, Attino V, Urbano D, Di Maggio G, Ingravallo G. Cutaneous Metastasis from Colorectal Cancer: Making Light on an Unusual and misdiagnosed Event. Life (Basel). 2021 Sep 11;11(9):954. doi: 10.3390/life11090954. PmiD: 34575102; PMCID: PMC8466304.	2021	English	article
Parente P, Covelli C, Parrella P, Latiano TP, Fiordelisi F, Pellico MT, Maiello E, Graziano P. Intestinal adenosquamous carcinoma with a synchronous skin metastasis: a immunohistochemical and molecular analysis. Int J Colorectal Dis. 2020 Feb;35(2):337-341. doi: 10.1007/s00384-019-03464-2. Epub 2019 Dec 10. PmiD: 31823050.	2020	English	case report	70	M	Adenocarcinoma of the tryearsverse colon	IV	1	1	1		face	surgery	chemotherapy	death 21 months
Placer C, Elósegui JL, Irureta I, Mujika JA, Goena I, Enríquez Navascués JM. Metástasis cutánea perineal de adenocarcinoma tras cirugía de cáncer colorrectal [Perineal cutaneous metastases from adenocarcinoma after surgery for colorectal cancer]. Cir Esp. 2007 Jul;82(1):41-3. Spanish. doi: 10.1016/s0009-739x(07)71660-3. PmiD: 17580031.		Other
Qiang W, Wu Q, Ni X, Zhang C, Zhao J. Emergence of KRAS p.G13D mutation and acquired resistance to cetuximab in colorectal cancer with vulvar metastasis: A case report. Medicine (Baltimore). 2019 Dec;98(50):e18423. doi: 10.1097/MD.0000000000018423. PmiD: 31852167; PMCID: PMC6922379.	2019	English	case report	55	F	Adenocarcinoma of the rectum	III	1	1	0	11 months	External genital organs	chemotherapy	chemotherapy	death 18 months
Rajan D, Shah M, Raghavan P, Mujeeb S, Rashid S, Desouza A, Mustacchia P. Lower extremity cutaneous lesions as the initial presentation of metastatic adenocarcinoma of the colon. Case Rep Med. 2012;2012:989104. doi: 10.1155/2012/989104. Epub 2012 Mar 26. PmiD: 22536268; PMCID: PMC3318779.	2012	English	case report	36	M	Adenocarcinoma of the right colon		1	1	0	24 months	mi	surgery	chemotherapy	death en 3 months
Reed MW, Stoddard CJ. Cutaneous perianal recurrence of cancer after anterior resection using the EEA stapling device. Ann R Coll Surg Engl. 1992 Jul;74(4):301-2. PmiD: 1416693; PMCID: PMC2497594.	1992	English	case report	68	F	Adenocarcinoma of the rectum				0	4 months	abdomen	surgery	surgery	unknown
Rendi MH, Dhar AD. Cutaneous metastasis of rectal adenocarcinoma. Dermatol Nurs. 2003 Apr;15(2):131-2. PmiD: 12751347.	2003					Adenocarcinoma of the rectum
Reusser NM, Wu W, mir M. Zosteriform metastasis of rectal adenocarcinoma: a case report. Dermatol Online J. 2015 May 18;21(5):13030/qt0d5455rt. PmiD: 26295853.	2015					Adenocarcinoma of the rectum
Reuter J, Bruckner-Tuderman L, Braun-Falco M. Epidermotropic scrotal metastasis of colorectal cancer. Int J Colorectal Dis. 2007 Sep;22(9):1133-4. doi: 10.1007/s00384-006-0140-7. Epub 2006 May 11. PmiD: 16688461.	2006	English	case report	69	M	Adenocarcinoma of the rectum	IV	0		0	5 months		chemotherapy/surgery	chemotherapy	death en 6 months
RExternal genital organsrs JE, Ohinata A, Dasari A, Eng C. Atypical metastatic presentations in colorectal cancer: a case series. Clin Colorectal Cancer. 2014 Mar;13(1):e1-4. doi: 10.1016/j.clcc.2013.11.005. Epub 2013 Nov 12. PmiD: 24342822.	2014	English	case report	50	M	Adenocarcinoma of the rectum	IV	1	0	0	72	External genital organs	surgery	surgery	unknown
Saladzinskas Z, Tamelis A, Paskauskas S, Pranys D, Pavalkis D. Facial skin metastasis of colorectal cancer: a case report. Cases J. 2010 Jan 15;3:28. doi: 10.1186/1757-1626-3-28. PmiD: 20157437; PMCID: PMC2821305.	2010	English	case report	65	M	Adenocarcinoma of the rectum	II	0	0	0	42 months	face	chemotherapy/surgery	surgery	no progress at 7 months
Samanci NS, Akdogan S, Celik E, Kutlu O, Ulgen OA, Demirelli FH. Facial cutaneous metastasis of rectal adenocarcinoma. North Clin Istanb. 2020 Jul 23;8(5):518-520. doi: 10.14744/nci.2020.23500. PmiD: 34909592; PMCID: PMC8630731.	2020	English	case report	45	M	Adenocarcinoma of the rectum	IV	1	1	0	5 months	face	chemotherapy	chemotherapy	death 3 months
Sarid D, Wigler N, Gutkin Z, Merimsky O, Leider-Trejo L, Ron IG. Cutaneous and subcutaneous metastases of rectal cancer. Int J Clin Oncol. 2004 Jun;9(3):202-5. doi: 10.1007/s10147-004-0389-1. PmiD: 15221607.	2004	English	case report	60	F	Adenocarcinoma of the rectum	III	1	0	0	16	abdomen	surgery
Sgambati SA, Barrows GH. Cutaneous metastasis of colon carcinoma: a case report. Conn Med. 1993 Oct;57(10):665-7. PmiD: 8275687.														surgery	death 4 years
Shah SR, Applebaum DS, Potenziani S, Huttenbach YT, Wolf J, Orengo IF. Cutaneous metastasis to the scalp as the primary presentation of colorectal adenocarcinoma. Dermatol Online J. 2017 Nov 15;23(11):13030/qt31p698nz. PmiD: 29447644.	2017	English	case report	61	F	Adenocarcinoma of the left colon			1	1		face	chemotherapy	surgery	unknown
Sheets N, Powers J, Richmond B. Cutaneous metastasis of colon cancer: case report and literature review. W V Med J. 2014 May-Jun;110(3):22-4. PmiD: 24984402.
Shin DM, Jung YJ, Kim H, Oh SJ, Shim J, Lee JH, Lee DY, Park J. Clinical characteristics and survival analysis of cutaneous metastases in a single tertiary centre in Korea. J Eur Acad Dermatol Venereol. 2023 Jul 19. doi: 10.1111/jdv.19361. Epub ahead of print. PmiD: 37467154.
Stavrianos SD, McLean NR, Kelly CG, Fellows S. Cutaneous metastasis to the head and neck from colonic carcinoma. Eur J Surg Oncol. 2000 Aug;26(5):518-9. doi: 10.1053/ejso.1999.0935. PmiD: 11016477.	2000	English	case report	78	M	Adenocarcinoma of the tryearsverse colon	III			0	3 months	face	surgery	radiothérapie	deathat 11 months
Sukumar N, Qureshi A. Adenocarcinoma of rectum metastasizing to penis. Med J Malaysia. 2001 Jun;56(2):255-6. PmiD: 11771091.	2001	English	case report	75	M	Adenocarcinoma of the rectum				0	2 months	External genital organs	chemotherapy/surgery	nothing	death 2 months
Tan KY, Ho KS, Lai JH, Lim JF, Ooi BS, Tang CL, Eu KW. Cutaneous and subcutaneous metastases of adenocarcinoma of the colon and rectum. Ann Acad Med Singap. 2006 Aug;35(8):585-7. PmiD: 17006588.	2006	English	case report	70	M	Adenocarcinoma of the rectum	III	1	0	0	2 years	back	surgery	surgery	unknown
Tan KY, Ho KS, Lai JH, Lim JF, Ooi BS, Tang CL, Eu KW. Cutaneous and subcutaneous metastases of adenocarcinoma of the colon and rectum. Ann Acad Med Singap. 2006 Aug;35(8):585-7. PmiD: 17006588.	2006	English	case report	51	M	Adenocarcinoma of the left colon	III	1	0	0	2 years	back	surgery	surgery	death en 1 an
Torné J, Bonaut B, Sanz C, Martínez C, Torrero MV, miranda-Romero A. Metástasis cutáneas de adenocarcinoma de recto con distribución herpetiforme [Cutaneous metastases of rectal adenocarcinoma in a herpetiform distribution]. Actas Dermosifiliogr. 2006 Apr;97(3):206-7. Spanish. doi: 10.1016/s0001-7310(06)73382-8. PmiD: 16796970.
Tranchart H, Benoist S, Penna C, Julie C, Rougier P, Nordlinger B. Cutaneous perianal recurrence on the site of Lone Star Retractor after J-pouch coloanal anastomosis for rectal cancer: report of two cases. Dis Colon Rectum. 2008 Dec;51(12):1850-2. doi: 10.1007/s10350-008-9338-9. Epub 2008 May 17. PmiD: 18484133.
Tsai HL, Huang YS, Hsieh JS, Huang TJ, Tsai KB. Signet-ring cell carcinoma of the rectum with diffuse and multiple skin metastases--a case report. Kaohsiung J Med Sci. 2002 Jul;18(7):359-62. PmiD: 12380327.	2002	English	case report	45	M	Adenocarcinoma of the rectum	III			0	11 months	multiples			death en 4 months
Udkoff J, Cohen PR. Adenocarcinoma of the colon presenting with scrotal metastasis: case report and review of the literature. Dermatol Online J. 2016 Jan 15;22(1):13030/qt1jg0t4kw. PmiD: 26990476.	2016	English	Review		M							External genital organs
Ueda J, Yoshida H, Makino H, Maruyama H, Yokoyama T, Hirakata A, Takata H, Seki N, Kikuchi Y, Uchida E. A case of sigmoid colon adenocarcinoma diagnosed as facial cutaneous metastasis for survival after operation for 37 months. Clin J Gastroenterol. 2017 Oct;10(5):420-425. doi: 10.1007/s12328-017-0767-7. Epub 2017 Aug 3. PmiD: 28776316.	2017	English	case report	68	M	Adenocarcinoma of the left colon		1	0	1		face	surgery	chemotherapy	death 37 months apres
Varma K, Singh UK, Jain M, Dhand PL. Cutaneous metastasis in anorectal adenocarcinoma. Indian Dermatol Online J. 2015 May-Jun;6(3):213-6. doi: 10.4103/2229-5178.156418. PmiD: 26009722; PMCID: PMC4439756.	2015	English	case report	40	F	Adenocarcinoma of the rectum	IV	1		1					unknown
Wang DY, Ye F, Lin JJ, Xu X. Cutaneous metastasis: a rare phenomenon of colorectal cancer. Ann Surg Treat Res. 2017 Nov;93(5):277-280. doi: 10.4174/astr.2017.93.5.277. Epub 2017 Oct 27. PmiD: 29184882; PMCID: PMC5694720.	2017	English	case report	76	F	Adenocarcinoma of the rectum	IV	1	1	1		multiples	chemotherapy	chemotherapy	death à 3 months
Wang SM, Ye M, Ni SM. Multiple scalp metastases from colonic neuroendocrine carcinoma: case report and literature review. BMC Cancer. 2014 May 1;14:305. doi: 10.1186/1471-2407-14-305. PmiD: 24884973; PMCID: PMC4012716.	2014	English	Review	62	M	Adenocarcinoma of the tryearsverse colon	III	1		0	6 months	multiples	surgery	nothing	death en 1 months
Wong CY, Helm MA, Kalb RE, Helm TN, Zeitouni nc. The presentation, pathology, and current management strategies of cutaneous metastasis. N Am J Med Sci. 2013 Sep;5(9):499-504. doi: 10.4103/1947-2714.118918. PmiD: 24251266; PMCID: PMC3818821.	2013	English	article
Wong NS, Chang BM, Toh HC, Koo WH. Inflammatory metastatic carcinoma of the colon: a case report and review of the literature. Tumori. 2004 Mar-Apr;90(2):253-5. doi: 10.1177/030089160409000218. PmiD: 15237593.	2004	English	case report	60	M	Adenocarcinoma of the right colon	III	1	0	0	9 months	back	chemotherapy/surgery	chemotherapy	18
Wright PK, Jha MK, Barrett PD, Bain IM. Colonic adenocarcinoma presenting as a cutaneous metastasis in an old operative scar. J Postgrad Med. 2003 Apr-Jun;49(2):157-8. PmiD: 12867694.	2003	English	case report	81	F	Adenocarcinoma of the right colon		1	0			abdomen	surgery	surgery
Yang S, Liu XL, Guo XL, Song B, Li SZ, Sun XF, Feng Y. Solitary metastasis to the skin and colon from gastric cancer after curative gastrectomy and chemotherapy: A case report. Medicine (Baltimore). 2020 Jul 31;99(31):e21532. doi: 10.1097/MD.0000000000021532. PmiD: 32756202; PMCID: PMC7402901.
Yang Y, Chen R, Zhang R. Cutaneous metastasis of a colon adenocarcinoma presenting as an unusual manifestation: a report of one case. Int J Clin Exp Pathol. 2020 Jul 1;13(7):1897-1901. PmiD: 32782720; PMCID: PMC7414491.	2020	English	case report	68	M	Adenocarcinoma of the right colon	III	1	1	0	4 years	External genital organs	chemotherapy/surgery	chemotherapy	unknown
Yunoki K, Yano T, Yoshimitsu M, Oshita K, Kubota T, Ishida M, Satoh D, Choda Y, Nakano K, Shirakawa Y, Matsukawa H, Idani H, Shiozaki S, Okajima M. Cutaneous metastasis of cecum cancer with MSI-high and BRAFV600E mutation: a case report. Surg Case Rep. 2021 Aug 18;7(1):185. doi: 10.1186/s40792-021-01265-w. PmiD: 34406516; PMCID: PMC8374022.	2021	English	case report	77	F	Adenocarcinoma of the right colon	IV	1	1	1		back	surgery	chemotherapy	alive à 8 months
Zhou JC, Wang JJ, Liu T, Tong Q, Fang YJ, Wu ZQ, Hong Q. Primary ascending colon cancer accompanying skip metastases in left shoulder skin and left neck lymph node: A case report. World J Clin Cases. 2022 Aug 16;10(23):8262-8270. doi: 10.12998/wjcc.v10.i23.8262. PmiD: 36159527; PMCID: PMC9403686.	2022	English	case report	53	F	Adenocarcinoma of the rectum	IV	1	1	0	9 months	External genital organs	chemotherapy	chemotherapy	death 1 month

## Sheet: Feuil2
AAARéférence	Year of publication	language	publication type	patient's age	gender	Histology	Stage	Stage N (0/1)	Stage M (0/1)	Metachronous/Synchronous	If metachromic, interval of onset in months	location of metastases	Type of primary treatment	Type of metastasis treatment	duration of patient follow-up
Abt NB, Sampah ME, Boonyasai RT, Pahwa AK. Primary colonic adenocarcinoma diagnosed with cutaneous shave biopsy. BMJ Case Rep. 2015 Jul 6;2015:bcr2015210046. doi: 10.1136/bcr-2015-210046. PmiD: 26150637; PMCID: PMC4493211.	2015	English	case report	67	M	Adenocarcinoma of the left colon	nc	1	nc	1			nothing	nothing	nc
Adani GL, Marcello D, Anania G, Mazzetti J, Jorizzo EF, Maestroni U, Donini A. Subcutaneous right leg metastasis from rectal adenocarcinoma without visceral involvement. surgery Ital. 2001 May-Jun;53(3):405-7. PmiD: 11452828.	2001	English	case report	70	F	Adenocarcinoma of the rectum	III			0	36	Lower limb			14 months
Ahmad SW, Daze RP, Arvaneh S, Awad S. Painful Penile Plaques: A Rare Case Report of Rectal Adenocarcinoma with Cutaneous Metastasis to the Penis. Cureus. 2019 Jul 8;11(7):e5095. doi: 10.7759/cureus.5095. PmiD: 31523528; PMCID: PMC6728787.	2019	English	case report	51	M	Adenocarcinoma of the rectum			0	1		mix	chemotherapy	chemotherapy	unknown
Akpak YK, Dandin Ö, Gün İ, Atay V, Haholu A. A rare case of vulvar skin metastasis of rectal cancer after surgery. Int J Dermatol. 2014 Jun;53(6):e337-8. doi: 10.1111/ijd.12230. Epub 2013 Jul 8. PmiD: 23829497.	2013	English	case report	47	F	Adenocarcinoma of the rectum	IV			0	36	Other	surgery	chemotherapy/surgery	unknown
Albandak M, Albandak M, Abdallah J, Qawasmeh M. Cutaneous Limb Metastasis of Colorectal Cancer misdiagnosed as Zoster Infection. Cureus. 2023 Mar 24;15(3):e36621. doi: 10.7759/cureus.36621. PmiD: 37155449; PMCID: PMC10122784.	2023	English	Review	50	F	Adenocarcinoma of the left colon	IV	1	1	0	4	Superior limb	chemotherapy	chemotherapy	unknown
Alhuzimi AM, Alfawzan AI, Alajlan A, Aljasser mi. Erythema ab igne masking cutaneous metastasis of colorectal adenocarcinoma. Dermatol Reports. 2021 Mar 18;13(1):9079. doi: 10.4081/dr.2021.9079. PmiD: 33824711; PMCID: PMC8018254.	2021	English	case report	60	F	Adenocarcinoma of the left colon	IV	1	1	1		abdomen	chemotherapy	chemotherapy	death 1 months
Alotaibi M, Nemec J. Cutaneous Metastasis of Sigmoid Adenocarcinoma to Face and Scalp at Initial Diagnosis: Case Report. Gulf J Oncolog. 2018 May;1(27):70-72. PmiD: 30145555.	2018	English	case report	54	M	Adenocarcinoma of the left colon				0	9 months	face		chemotherapy
Amarjothi JMV, Villalan R, Jeyasudhahar J, NaganathBabu OL. Interesting Case of Skin Metastasis in Colorectal Cancer and Review of Literature. Case Rep Surg. 2018 Dec 30;2018:7102845. doi: 10.1155/2018/7102845. PmiD: 30693133; PMCID: PMC6332964.	2018	English	Review	25	M	Adenocarcinoma of the rectum			0	0	2 months	thorax	chemotherapy/surgery	chemotherapy	death 1 month
Attili VS, Rama Chandra C, Dadhich HK, Sahoo TP, Anupama G, Bapsy PP. Unusual metastasis in colorectal cancer. Indian J Cancer. 2006 Apr-Jun;43(2):93-5. doi: 10.4103/0019-509x.25891. PmiD: 16790947.	2006	English	case report	35	F	Adenocarcinoma of the left colon	IV		1	1		face	surgery	chemotherapy	death en 2 months
Azoulay S, Adem C, Pelletier FL, Barete S, Francès C, Capron F. Skin metastases from nc origin: role of immunohistochemistry in the evaluation of cutaneous metastases of carcinoma of nc origin. J Cutan Pathol. 2005 Sep;32(8):561-6. doi: 10.1111/j.0303-6987.2005.00386.x. PmiD: 16115055.	2005	English	article
Badiani S, Cooper E, Berney CR. A Fall Worth It: Cutaneous Metastatic Deposit of a Distant Colorectal Cancer With Fistula-in-Ano. Cureus. 2020 Aug 24;12(8):e9979. doi: 10.7759/cureus.9979. PmiD: 32983681; PMCID: PMC7511083.	2020	English	case report	70	M	Adenocarcinoma of the rectum		0	0	1		abdomen	autre	surgery	unknown
Balta AZ, Sücüllü İ, Özdemir Y, Dandin Ö. A rare clinical manifestation of rectal adenocarcinoma and synchronous scalp metastasis: A case report. Ulus Cerrahi Derg. 2013 May 28;29(4):197-9. doi: 10.5152/UCD.2013.16. PmiD: 25931876; PMCID: PMC4382811.	2013	English	case report	84	F	Adenocarcinoma of the rectum	III		1	1		face	chemotherapy	surgery	death 1 months
Balta I, Vahaboglu G, Karabulut AA, Yetisir F, Astarci M, Gungor E, Eksioglu M. Cutaneous metastases of rectal mucinous adenocarcinoma mimicking granuloma inguinale. Intern Med. 2012;51(17):2479-81. doi: 10.2169/internalmedicine.51.7802. Epub 2012 Sep 1. PmiD: 22975572.	2012	English	case report	46	M	Adenocarcinoma of the rectum	III	1	1	0	1 an	perineum	surgery	nothing	unknown
Bittencourt MJS, Imbiriba AA, Oliveira OA, Santos JEBD. Cutaneous metastasis of colorectal cancer. An Bras Dermatol. 2018 Nov/Dec;93(6):884-886. doi: 10.1590/abd1806-4841.20187610. PmiD: 30484536; PMCID: PMC6256216.	2017	English	case report	54	M					1		abdomen		nothing	death en 2 months
Civitelli S, Civitelli B, Martellucci J, Tanzini G. Diffuse cutaneous metastases as the only sign of extranodal tumor spread in a patient with adenocarcinoma of the colon. ISRN Surg. 2011;2011:902971. doi: 10.5402/2011/902971. Epub 2011 Jun 14. PmiD: 22084786; PMCID: PMC3200301.	2011	English	case report	73	F	Adenocarcinoma of the right colon	III	1	1	1		abdomen	surgery	surgery	death 6 months
Correia P, Correia JF, Scigliano H, Nora M. Unusual Cutaneous Metastases From Colon Adenocarcinoma. Cureus. 2021 Mar 23;13(3):e14065. doi: 10.7759/cureus.14065. PmiD: 33898148; PMCID: PMC8062121.	2021	English		65	M	Adenocarcinoma of the left colon	IV	1	1	1		back	nothing	nothing	death J3
D.J. De Fnothingd, E. Kramer, R. Prescott, J. Corson, P. Gallagher, Cutaneousperianal recurrence of cancer after anterior resection using the EEA staplingdevice, Ann. R. Coll. Surg. Engl. 74 (2) (1992) 142–143.	1992	English	case report	49	F	Adenocarcinoma of the rectum	III	0	0	0	7 months	perineum	surgery	surgery	unknown
Damin DC, Lazzaron AR, Tarta C, Cartel A, Rosito MA. Massive zosteriform cutaneous metastasis from rectal carcinoma. Tech Coloproctol. 2003 Jul;7(2):105-7. doi: 10.1007/s10151-003-0019-3. PmiD: 14605930.	2003	English	case report	44	M	Adenocarcinoma of the rectum	II	0	0	0	6 months	abdomen	surgery	radiothérapie	death 3 months
De Fnothingd DJ, Kramer E, Prescott R, Corson J, Gallagher P. Cutaneous perianal recurrence of cancer after anterior resection using the EEA stapling device. Ann R Coll Surg Engl. 1992 Mar;74(2):142-3. PmiD: 1567135; PMCID: PMC2497518.	1992	English	case report	49	F	Adenocarcinoma of the rectum	III			0	7months	abdomen
De Giorgi V, Venturi F, Portelli F, Maida P, Scarfì F, Trane L, Gori A, Silvestri F, Massi D. Scrotal cutaneous metastasis from rectal squamous cell carcinoma: a rare evolution into a rare tumor. Exp Oncol. 2021 Jun;43(2):177-179. doi: 10.32471/exp-oncology.2312-8852.vol-43-no-2.16284. PmiD: 34190514.	2021	English	case report	63	M	Adenocarcinoma of the rectum	III	1	0	0	9 months	mix	surgery	radiothérapie	death 3 months
Dehal A, Patel S, Kim S, Shapera E, Hussain F. Cutaneous Metastasis of Rectal Cancer: A Case Report and Literature Review. Perm J. 2016 Winter;20(1):74-8. doi: 10.7812/TPP/15-078. PmiD: 26824966; PMCID: PMC4732799.	2016	English	case report	47	M	Adenocarcinoma of the rectum	IV	1	1	0	1 months	External genital organs	chemotherapy/surgery	radiothérapie	alive à 12 months
Duran Vian C, Vilanova-Urdániz I, Pérez Paredes G, González-Vela MC, González-López MA. Unilateral distribution of cutaneous metastasis in a case of colon carcinoma. Indian J Dermatol Venereol Leprol. 2019 Jan-Feb;85(1):93-96. doi: 10.4103/ijdvl.IJDVL_665_17. PmiD: 30504536.	2019	English	case report	71	F	Adenocarcinoma of the left colon	IV	1	1	0	3 months	mix	chemotherapy	chemotherapy	death en 2 months
Faenza M, Del Torto G, Di Costanzo P, Pieretti G, Lamberti R, Franco R, Ferraro GA, Nicoletti GF. Large single cutaneous metastasis of colon adenocarcinoma mimicking a squamous cell carcinoma of the skin: A case report. Int J Surg Case Rep. 2019;56:96-100. doi: 10.1016/j.ijscr.2019.02.043. Epub 2019 Mar 7. PmiD: 30870738; PMCID: PMC6424055.	2019	English	case report	92	F	Adenocarcinoma of the left colon	unknown		0	1		Superior limb	nothing	surgery	death in 1 months
Faye PM, Cagniet A, Abousarhan F, Jolidon C. Atypical localization of colorectal cancer metastasis one case and literature review. Int J Surg Case Rep. 2020;77:18-21. doi: 10.1016/j.ijscr.2020.10.073. Epub 2020 Oct 23. PmiD: 33137665; PMCID: PMC7610026.	2020	English	Review	88	F	Adenocarcinoma of the tryearsverse colon	II	0	0	0	11 months	face	surgery	surgery	unknown
Fong SH, Narasimha N, Thakkar R, misra S, Thakkar D. A rare isolated cutaneous metastatic mass after colon cancer resection. J Surg Case Rep. 2021 Dec 30;2021(12):rjab571. doi: 10.1093/jscr/rjab571. PmiD: 34992768; PMCID: PMC8718370.	2021	English	case report	70	F	Adenocarcinoma of the right colon	III	1	0	1		thorax	surgery	chemotherapy	unknown
Fragulidis GP, Vezakis A, Derpapas MK, michalaki V, Tsagkas A, Polydorou AA. Cutaneous Metastatic Adenocarcinoma of the Colon to the Scalp. World J Oncol. 2015 Feb;6(1):304-307. doi: 10.14740/wjon862w. Epub 2015 Feb 14. PmiD: 29147421; PMCID: PMC5649951.	2015	English	case report	62	M	Adenocarcinoma of the left colon	IV	1	1	0	4 months	face	chemotherapy	nothing	death en 1 months
Fyrmpas G, Barbetakis N, Efstathiou A, Konstantinidis I, Tsilikas C. Cutaneous metastasis to the face from colon adenocarcinoma. Case report. Int Semin Surg Oncol. 2006 Feb 2;3:2. doi: 10.1186/1477-7800-3-2. PmiD: 16457715; PMCID: PMC1368989.	2006	English	case report	69	M	Adenocarcinoma of the right colon				0	3 years	thorax	chemotherapy		alive à 8 months
Gazoni LM, Hedrick TL, Smith PW, Friel CM, Swenson BR, Adams JD, Lisle TC, Foley EF, Ledesma EJ. Cutaneous metastases in patients with rectal cancer: a report of six cases. Am Surg. 2008 Feb;74(2):138-40. PmiD: 18306865.	2008	English	case report	55	F	Adenocarcinoma of the rectum	IV			1	0	External genital organs		chemotherapy
Gazoni LM, Hedrick TL, Smith PW, Friel CM, Swenson BR, Adams JD, Lisle TC, Foley EF, Ledesma EJ. Cutaneous metastases in patients with rectal cancer: a report of six cases. Am Surg. 2008 Feb;74(2):138-40. PmiD: 18306865.	2008	English	case report	68	M	Adenocarcinoma of the rectum	IV			1	0	Superior limb		chemotherapy	4 months
Gazoni LM, Hedrick TL, Smith PW, Friel CM, Swenson BR, Adams JD, Lisle TC, Foley EF, Ledesma EJ. Cutaneous metastases in patients with rectal cancer: a report of six cases. Am Surg. 2008 Feb;74(2):138-40. PmiD: 18306865.	2008	English	case report	72	M	Adenocarcinoma of the rectum	IV			1	0	External genital organs		chemotherapy	3 months
Gazoni LM, Hedrick TL, Smith PW, Friel CM, Swenson BR, Adams JD, Lisle TC, Foley EF, Ledesma EJ. Cutaneous metastases in patients with rectal cancer: a report of six cases. Am Surg. 2008 Feb;74(2):138-40. PmiD: 18306865.				65	M	Adenocarcinoma of the rectum	IV			1	0	External genital organs		chemotherapy	5 months
Gazoni LM, Hedrick TL, Smith PW, Friel CM, Swenson BR, Adams JD, Lisle TC, Foley EF, Ledesma EJ. Cutaneous metastases in patients with rectal cancer: a report of six cases. Am Surg. 2008 Feb;74(2):138-40. PmiD: 18306865.				78	M		IV			1	0	External genital organs		chemotherapy	7 months
Gazoni+A22:A35 LM, Hedrick TL, Smith PW, Friel CM, Swenson BR, Adams JD, Lisle TC, Foley EF, Ledesma EJ. Cutaneous metastases in patients with rectal cancer: a report of six cases. Am Surg. 2008 Feb;74(2):138-40. PmiD: 18306865.	2008	English	case report	66	M	Adenocarcinoma of the rectum	IV			1	0	External genital organs		chemotherapy	3 months
Góes HF, Lima Cdos S, Souza MB, Estrella RR, Faria MA, Rochael MC. Single cutaneous metastasis of colon adenocarcinoma - Case report. An Bras Dermatol. 2016 Jul-Aug;91(4):517-9. doi: 10.1590/abd1806-4841.20164122. PmiD: 27579752; PMCID: PMC4999115.	2014	English	case report	76	F	Adenocarcinoma of the left colon	IV			1		face	surgery	surgery	unknown
Goris Gbenou MC, Wahidy T, Llinares K, Cracco D, Perrot A, Riquet D. Atypical phimosis secondary to a preputial metastasis from rectal carcinoma. Case Rep Oncol. 2011 Sep;4(3):542-6. doi: 10.1159/000334747. Epub 2011 Nov 22. PmiD: 22187540; PMCID: PMC3242711.	2011	English	case report	79	M	Adenocarcinoma of the rectum	II	0	0	0	3 years	External genital organs	surgery	nothing	death en 6 months
Gottlieb JA, Schermer DR. Cutaneous metastases from carcinoma of the colon. JAMA. 1970 Sep 21;213(12):2083. PmiD: 5468765.	1970	English	case report	72	F	Adenocarcinoma of the left colon				0	57 months	Lower limb			unknown
Gray M, Das S. An unusual presentation of colorectal carcinoma. Br J Clin Pract. 1989 Sep;43(9):344-5. PmiD: 2620047.	1989	English	case report	79	F					1		Lower limb			18 months
Gupta SS, Singh O. Carcinoma colon presenting as cutaneous metastasis to an old operative scar of hysterectomy. J Cancer Res Ther. 2010 Jul-Sep;6(3):316-7. doi: 10.4103/0973-1482.73334. PmiD: 21119262.	2010	English	case report	72	F
Ha JY, Oh EH, Jung MK, Park SE, Kim JT, Hwang IG. Choroidal and skin metastases from colorectal cancer. World J Gastroenterol. 2016 Nov 21;22(43):9650-9653. doi: 10.3748/wjg.v22.i43.9650. PmiD: 27920486; PMCID: PMC5116609.	2016	English	case report	78	F	Adenocarcinoma of the right colon	II	0	0	0	6 months	face	chemotherapy/surgery	chemotherapy	death en 8 months
Ha JY, Oh EH, Jung MK, Park SE, Kim JT, Hwang IG. Choroidal and skin metastases from colorectal cancer. World J Gastroenterol. 2016 Nov 21;22(43):9650-9653. doi: 10.3748/wjg.v22.i43.9650. PmiD: 27920486; PMCID: PMC5116609.	2016	English	case report	78	F	Adenocarcinoma of the right colon	II	0	0	0	6 months	face	chemotherapy/surgery	chemotherapy	death à 8 months
Hakami R, Alali MN, Alshammari T, AlShammari S, Alyahya Z, Ayesh M, AlSaad K, Abduljabbar A. A cutaneous metastasis of unresectable rectal adenocarcinoma: A case report and literature review. Int J Surg Case Rep. 2020;71:95-101. doi: 10.1016/j.ijscr.2020.04.102. Epub 2020 May 19. PmiD: 32446230; PMCID: PMC7243000.	2020	English	Review	45	M	Adenocarcinoma of the rectum	IV	1	1	1		mix	nothing	nothing	death 1 months
Hashimi Y, Dholakia S. Facial cutaneous metastasis of colorectal adenocarcinoma. BMJ Case Rep. 2013 Oct 31;2013:bcr2013009875. doi: 10.1136/bcr-2013-009875. PmiD: 24177455; PMCID: PMC3822271.	2013	English	case report	70	M	Adenocarcinoma of the rectum	II	0	0	0	4 years	face	chemotherapy/surgery	surgery	nc
Hayashi H, Shimizu T, Shimizu H. Scrotal metastases originating from colorectal carcinoma. Clin Exp Dermatol. 2003 Mar;28(2):226-7. doi: 10.1046/j.1365-2230.2003.01232_4.x. PmiD: 12653722.	2003	English	case report	50	M	Adenocarcinoma of the rectum				0	4 months	External genital organs
Horiuchi A, Nozawa K, Akahane T, Shimada R, Shibuya H, Aoyagi Y, Nakamura K, Hayama T, Yamada H, Ishihara S, Matsuda K, Watanabe T. Skin metastasis from sigmoid colon cancer. Int Surg. 2011 Apr-Jun;96(2):135-8. doi: 10.9738/1391.1. PmiD: 22026304.	2011	English	case report	53	M	Adenocarcinoma of the left colon	II	0	1	0	27 months	face	chemotherapy/surgery	chemotherapy	death 6 months
Horiuchi A, Nozawa K, Akahane T, Shimada R, Shibuya H, Aoyagi Y, Nakamura K, Hayama T, Yamada H, Ishihara S, Matsuda K, Watanabe T. Skin metastasis from sigmoid colon cancer. Int Surg. 2011 Apr-Jun;96(2):135-8. doi: 10.9738/1391.1. PmiD: 22026304.	2011	English	case report	53	M	Adenocarcinoma of the left colon	II	0	0	0	3 years	face			death en 6 months
Ismaili Z, Dekhay S, Moussaoui A, Jahid A. Primary gastric, duodenal, and rectal signet ring cell carcinoma revealed by cutaneous metastasis. Endoscopy. 2011;43 Suppl 2 UCTN:E209-10. doi: 10.1055/s-0030-1256399. Epub 2011 May 16. PmiD: 21590608.	2011	English	case report	50	F	Adenocarcinoma of the rectum	IV		1	1		mix		nothing	death en moins de 1 months
Iwase K, Takenaka H, Oshima S, Kurozumi K, Nishimura Y, Yoshidome K, Tanaka T. The solitary cutaneous metastasis of asymptomatic colon cancer to an operative scar. Surg Today. 1993;23(2):164-6. doi: 10.1007/BF00311236. PmiD: 8467163.	1993	English	case report	80	M	Adenocarcinoma of the right colon	II	1	0	1		abdomen	surgery		a live 6 months
Junak M, Jecius H, Erdrich J. Cutaneous Metastasis in the Setting of Both Colon and Breast Primary Malignancies. Case Rep Gastrointest Med. 2020 Sep 29;2020:8852459. doi: 10.1155/2020/8852459. PmiD: 33062353; PMCID: PMC7542512.	2020	English	case report	83	F	Adenocarcinoma of the left colon	IV	1	0	1		back	surgery	surgery	nc
Kemal Y, Odabaşı EA, Kemal Ö, Bakırtaş M. Cutaneous metastasis of colon adenocarcinoma. Turk J Surg. 2018 Jan 3;34(3):237-239. doi: 10.5152/turkjsurg.2017.3298. PmiD: 30302429; PMCID: PMC6173589.	2018	English	case report	62	M	Adenocarcinoma of the left colon	III	1	0	0	5 years	face	chemotherapy/surgery	radiothérapie	nc
Kilickap S, Aksoy S, Dinçer M, Saglam EA, Yalçin S. Cutaneous metastases of signet cell carcinoma of the rectum without accompanying visceral involvement. South Med J. 2006 Oct;99(10):1137-9. doi: 10.1097/01.smj.0000221633.71021.ac. PmiD: 17100038.	2006	English	case report	29	M	Adenocarcinoma of the rectum	III			0	14 months	thorax	surgery	surgery	nc
Kurihara A, Watanabe M. Massive cutaneous metastases in the lower part of the body of a patient with rectal cancer. Dig Surg. 2009;26(4):288. doi: 10.1159/000227769. Epub 2009 Jul 8. PmiD: 19590210.	2009	English	case report	66	M	Adenocarcinoma of the rectum	III	1		0	12 months	mix	surgery		death en 7 months
Kushwaha JK, Sonkar AA, Verma N, Verma K, Gupta R, Parihar A. Metastasis of rectal carcinoma in testes and skin: case series. Indian J Surg Oncol. 2013 Sep;4(3):265-8. doi: 10.1007/s13193-013-0235-x. Epub 2013 Apr 20. PmiD: 24426734; PMCID: PMC3771047.	2013	English	case report	40	M	Adenocarcinoma of the rectum	IV		1	1		mix	chemotherapy	chemotherapy	death en 4 months
Kushwaha JK, Sonkar AA, Verma N, Verma K, Gupta R, Parihar A. Metastasis of rectal carcinoma in testes and skin: case series. Indian J Surg Oncol. 2013 Sep;4(3):265-8. doi: 10.1007/s13193-013-0235-x. Epub 2013 Apr 20. PmiD: 24426734; PMCID: PMC3771047.	2013	English	case report	56	M	Adenocarcinoma of the rectum	II		0	0	10 months	abdomen	surgery		death en 8 months
Kushwaha JK, Sonkar AA, Verma N, Verma K, Gupta R, Parihar A. Metastasis of rectal carcinoma in testes and skin: case series. Indian J Surg Oncol. 2013 Sep;4(3):265-8. doi: 10.1007/s13193-013-0235-x. Epub 2013 Apr 20. PmiD: 24426734; PMCID: PMC3771047.	2013	English	case report	43	F	Adenocarcinoma of the rectum	II		0	0	8 months	thorax	chemotherapy/surgery	chemotherapy	death en 7 months
Kushwaha JK, Sonkar AA, Verma N, Verma K, Gupta R, Parihar A. Metastasis of rectal carcinoma in testes and skin: case series. Indian J Surg Oncol. 2013 Sep;4(3):265-8. doi: 10.1007/s13193-013-0235-x. Epub 2013 Apr 20. PmiD: 24426734; PMCID: PMC3771047.	2013	English	case report	56	F	Adenocarcinoma of the rectum	IV			1		External genital organs	surgery	chemotherapy	death en 5,5 months
Larkins KM, Heriot A, Warrier SK, Kong JC. Masquerading mucinous metastases: cutaneous colorectal cancer metastasis of the toes. ANZ J Surg. 2021 Sep;91(9):E621-E622. doi: 10.1111/years.16660. Epub 2021 Feb 24. PmiD: 33629423.	2021	English	case report	74	F	Adenocarcinoma of the left colon				1		mi		radiothérapie	nc
Liao L, Cheng Q, Zhu G, Pei F, Ye S. Cutaneous metastasis of ascending colon cancer harboring a BRAF V600E mutation: A rare case report. Medicine (Baltimore). 2020 May 22;99(21):e20026. doi: 10.1097/MD.0000000000020026. PmiD: 32481270; PMCID: PMC7249915.	2020	English	case report	62	F	Adenocarcinoma of the right colon	III	1	0	0	7months	multiples	surgery	chemotherapy	death 4 months later
Liao XY, Liu CY, Liang LB, Du JR, Zhang T. Cutaneous and breast metastasis from colorectal adenocarcinoma: A rare case report. Mol Clin Oncol. 2019 Aug;11(2):143-146. doi: 10.3892/mco.2019.1866. Epub 2019 May 24. PmiD: 31281648; PMCID: PMC6587006.	2019	English	case report	68	F	Adenocarcinoma of the rectum	III	1	O	0	6 years	multiples	surgery+chemotherapy	chemotherapy	death en 4 months
Liasis L, Papaconstantinou HT. Colorectal cancer implant in an external hemorrhoidal skin tag. Proc (Bayl Univ Med Cent). 2016 Apr;29(2):194-5. doi: 10.1080/08998280.2016.11929414. PmiD: 27034567; PMCID: PMC4790569.	2016	English	case report	61	M	Adenocarcinoma of the rectum	II	0	0	1		perinée	chemotherapy/surgery		alive à 5 years
Lo Russo G, Accarpio F, Spinelli GP, miele E, Borrini F, Cerbone L, Stati V, Prinzi N, Strudel M, Sibio S, Tomao S. Subcutaneous metastases from colon cancer: a case report. J Med Case Rep. 2012 Jul 19;6:212. doi: 10.1186/1752-1947-6-212. PmiD: 22812693; PMCID: PMC3459727.	2012	English	case report	72	F	Adenocarcinoma of the right colon	II	0	0	0	33 months	multiples	surgery	surgery	nc
Madabhavi I, Kadakol N, Chavan C, Sarkar M. Multiple Subcutaneous Nodules Leading to Diagnosis of Colon Cancer. middle East J Dig Dis. 2018 Jul;10(3):188-191. doi: 10.15171/mejdd.2018.109. Epub 2018 Apr 25. PmiD: 30186583; PMCID: PMC6119832.	2018	English	case report	39	M	Adenocarcinoma of the right colon	IV			1		multiples	surgery	chemotherapy	alive A 1 an
Madabhavi I, Kadakol N, Chavan C, Sarkar M. Multiple Subcutaneous Nodules Leading to Diagnosis of Colon Cancer. middle East J Dig Dis. 2018 Jul;10(3):188-191. doi: 10.15171/mejdd.2018.109. Epub 2018 Apr 25. PmiD: 30186583; PMCID: PMC6119832.	2018	English	case report	39	M	Adenocarcinoma of the right colon	IV		0	1		abdomen	chemotherapy/surgery	nothing	alive Un an apres le debut ttmt
Malla S, Razik A, Vyas S. Cutaneous metastasis in adenocarcinoma rectum. BMJ Case Rep. 2019 Apr 8;12(4):e229652. doi: 10.1136/bcr-2019-229652. PmiD: 30967456; PMCID: PMC6506098.	2019	English	case report	35	M	Adenocarcinoma of the rectum	III	1	1	1		multiples	chemotherapy/surgery	nothing	death 3 months
Mandzhieva B, Jalil A, Nadeem M, Hasan SA, Jain AG. Most Common Pathway of Metastasis of Rectal Signet Ring Cell Carcinoma to the Skin: HematExternal genital organsnous. Cureus. 2020 Feb 5;12(2):e6890. doi: 10.7759/cureus.6890. PmiD: 32190453; PMCID: PMC7058390.	2020	English	case report	66	M	Adenocarcinoma of the rectum		1		0	3 months	abdomen	chemotherapy/surgery	radiothérapie	death 6 months
Manganoni AM, Fusano M, Pavoni L, Pizzati L, Consoli F, Venturini M, Zanca A, Calzavara-Pinton P. A solitary cutaneous metastasis from colon adenocarcinoma: Dermoscopic and confocal microscopy features. Indian J Dermatol Venereol Leprol. 2018 Sep-Oct;84(5):589-591. doi: 10.4103/ijdvl.IJDVL_304_17. PmiD: 30073979.	2018	English	case report	51	M	Adenocarcinoma of the right colon	III	1	0	0	2 years	face	surgery	chemotherapy	alive à 5 months
Matak M, Lisica-Šikić N, Matak L. Cutaneous vulvar metastasis in a patient with rectal adenocarcinoma. Int J Dermatol. 2022 May;61(5):e168-e169. doi: 10.1111/ijd.16006. Epub 2021 Nov 24. PmiD: 34817870.	2022	English	case report	70	F	Adenocarcinoma of the rectum	III	1	0	0	4 months	External genital organs	surgery	surgery	alive à 12 months
McWeeney DM, Martin ST, Ryan RS, Tobbia IN, Donnellan PP, Barry KM. Scrotal metastases from colorectal carcinoma: a case report. Cases J. 2009 Jan 31;2(1):111. doi: 10.1186/1757-1626-2-111. PmiD: 19183499; PMCID: PMC2647915.	2009	English	case report	72	M	Adenocarcinoma of the left colon	III	1	1	1		External genital organs		chemotherapy/surgery	nc
Melis M, Scintu F, Marongiu L, Mascia R, Frau G, Casula G. Inflammatory cutaneous metastasis from rectal adenocarcinoma: report of a case. Dis Colon Rectum. 2002 Apr;45(4):562-3. doi: 10.1007/s10350-004-6239-4. PmiD: 12006942.	2002	English	case report	41	M	Adenocarcinoma of the rectum	IV	1	1	0	1 months	External genital organs		nothing
Moonda A, Fatteh S. Metastatic colorectal carcinoma: an unusual presentation. J Cutan Pathol. 2009 Jan;36(1):64-6. doi: 10.1111/j.1600-0560.2008.01007.x. Epub 2008 Aug 18. PmiD: 18715256.	2009	English	case report	71	M	Adenocarcinoma of the rectum		1		1		face			perdu de vue
Nambiar S, Karippot A. Multiple Cutaneous Metastases as Initial Presentation in Advanced Colon Cancer. Case Rep Gastrointest Med. 2018 Apr 30;2018:8032905. doi: 10.1155/2018/8032905. PmiD: 29854493; PMCID: PMC5952443.	2018	English	case report	68	F	Adenocarcinoma of the right colon	IV			1		multiples	chemotherapy	chemotherapy	nc
Nasti G, Facchini G, Caraglia M, Franco R, La Mura A, Staiano M, Budillon A, Iaffaioli RV, Ottaiano A. Concomitant occurrence of facial cutaneous and parotid gland metastases from rectal cancer after preoperative chemoradiotherapy. Onkologie. 2007 Jun;30(6):324-6. doi: 10.1159/000102538. Epub 2007 May 29. PmiD: 17551257.	2007	English	case report	80	M	Adenocarcinoma of the right colon	III	1	0	0	1 an	abdomen	chemotherapy/surgery	chemotherapy	nc
Nesseris I, Tsamakis C, Gregoriou S, Ditsos I, Christofidou E, Rigopoulos D. Cutaneous metastasis of colon adenocarcinoma: case report and review of the literature. An Bras Dermatol. 2013 Nov-Dec;88(6 Suppl 1):56-8. doi: 10.1590/abd1806-4841.20132441. PmiD: 24346880; PMCID: PMC3876003.	2013	English	case report	80	M	Adenocarcinoma of the right colon	III	1	0	0	12 months	abdomen	surgery	chemotherapy	nc
Nguyen VX, Nguyen BD, Ram PC. Occult colon cancer with initial cutaneous metastatic manifestation: PET/CT detection. Clin Nucl Med. 2012 May;37(5):506-8. doi: 10.1097/RLU.0b013e318238f4dc. PmiD: 22475906.	2012	English	case report	65	M	Adenocarcinoma of the right colon			1	1		multiples	chemotherapy	radiothérapie	nc
Oka N, Kuriyama A. Cutaneous metastasis of rectal cancer. Am J Med Sci. 2022 Jul;364(1):e10. doi: 10.1016/j.amjms.2022.01.010. Epub 2022 Jan 31. PmiD: 35108520.	2022	English	case report
Omiya M, Murata T, Sawaki A, Teshima S, Kawachi J. Cutaneous Metastasis of Tryearsverse Colon Cancer with an Aberrant Pattern of CK7/CK20/CDX2 and High microsatellite Instability. Intern Med. 2023 May 10. doi: 10.2169/internalmedicine.1629-23. Epub ahead of print. PmiD: 37164671.	2023	English	case report	79	F	Adenocarcinoma of the tryearsverse colon	III	1	0	0	1 an	abdomen	surgery	nothing	death en 3 months
Ozgen A, Karakaya E, Bozdoğan N. Scrotal skin metastasis from rectum adenocarcinoma. Rare Tumors. 2013 Dec 5;5(4):e60. doi: 10.4081/rt.2013.e60. PmiD: 24416494; PMCID: PMC3882932.	2013	English	case report	65	M	Adenocarcinoma of the rectum	II	0	0	0	18 months	External genital organs	chemotherapy/surgery	radiothérapie	alive à 12 months
Parente P, Ciardiello D, Reggiani Bonetti L, Famiglietti V, Cazzato G, Caramaschi S, Attino V, Urbano D, Di Maggio G, Ingravallo G. Cutaneous Metastasis from Colorectal Cancer: Making Light on an Unusual and misdiagnosed Event. Life (Basel). 2021 Sep 11;11(9):954. doi: 10.3390/life11090954. PmiD: 34575102; PMCID: PMC8466304.	2021	English	article
Parente P, Covelli C, Parrella P, Latiano TP, Fiordelisi F, Pellico MT, Maiello E, Graziano P. Intestinal adenosquamous carcinoma with a synchronous skin metastasis: a immunohistochemical and molecular analysis. Int J Colorectal Dis. 2020 Feb;35(2):337-341. doi: 10.1007/s00384-019-03464-2. Epub 2019 Dec 10. PmiD: 31823050.	2020	English	case report	70	M	Adenocarcinoma of the tryearsverse colon	IV	1	1	1		face	surgery	chemotherapy	death 21 months
Qiang W, Wu Q, Ni X, Zhang C, Zhao J. Emergence of KRAS p.G13D mutation and acquired resistance to cetuximab in colorectal cancer with vulvar metastasis: A case report. Medicine (Baltimore). 2019 Dec;98(50):e18423. doi: 10.1097/MD.0000000000018423. PmiD: 31852167; PMCID: PMC6922379.	2019	English	case report	55	F	Adenocarcinoma of the rectum	III	1	1	0	11 months	External genital organs	chemotherapy	chemotherapy	death 18 months
Rajan D, Shah M, Raghavan P, Mujeeb S, Rashid S, Desouza A, Mustacchia P. Lower extremity cutaneous lesions as the initial presentation of metastatic adenocarcinoma of the colon. Case Rep Med. 2012;2012:989104. doi: 10.1155/2012/989104. Epub 2012 Mar 26. PmiD: 22536268; PMCID: PMC3318779.	2012	English	case report	36	M	Adenocarcinoma of the right colon		1	1	0	24 months	mi	surgery	chemotherapy	death en 3 months
Reed MW, Stoddard CJ. Cutaneous perianal recurrence of cancer after anterior resection using the EEA stapling device. Ann R Coll Surg Engl. 1992 Jul;74(4):301-2. PmiD: 1416693; PMCID: PMC2497594.	1992	English	case report	68	F	Adenocarcinoma of the rectum				0	4 months	abdomen	surgery	surgery	unknown
Reuter J, Bruckner-Tuderman L, Braun-Falco M. Epidermotropic scrotal metastasis of colorectal cancer. Int J Colorectal Dis. 2007 Sep;22(9):1133-4. doi: 10.1007/s00384-006-0140-7. Epub 2006 May 11. PmiD: 16688461.	2006	English	case report	69	M	Adenocarcinoma of the rectum	IV	0		0	5 months		chemotherapy/surgery	chemotherapy	death en 6 months
RExternal genital organsrs JE, Ohinata A, Dasari A, Eng C. Atypical metastatic presentations in colorectal cancer: a case series. Clin Colorectal Cancer. 2014 Mar;13(1):e1-4. doi: 10.1016/j.clcc.2013.11.005. Epub 2013 Nov 12. PmiD: 24342822.	2014	English	case report	50	M	Adenocarcinoma of the rectum	IV	1	0	0	72	External genital organs	surgery	surgery	unknown
Saladzinskas Z, Tamelis A, Paskauskas S, Pranys D, Pavalkis D. Facial skin metastasis of colorectal cancer: a case report. Cases J. 2010 Jan 15;3:28. doi: 10.1186/1757-1626-3-28. PmiD: 20157437; PMCID: PMC2821305.	2010	English	case report	65	M	Adenocarcinoma of the rectum	II	0	0	0	42 months	face	chemotherapy/surgery	surgery	no progress at 7 months
Samanci NS, Akdogan S, Celik E, Kutlu O, Ulgen OA, Demirelli FH. Facial cutaneous metastasis of rectal adenocarcinoma. North Clin Istanb. 2020 Jul 23;8(5):518-520. doi: 10.14744/nci.2020.23500. PmiD: 34909592; PMCID: PMC8630731.	2020	English	case report	45	M	Adenocarcinoma of the rectum	IV	1	1	0	5 months	face	chemotherapy	chemotherapy	death 3 months
Sarid D, Wigler N, Gutkin Z, Merimsky O, Leider-Trejo L, Ron IG. Cutaneous and subcutaneous metastases of rectal cancer. Int J Clin Oncol. 2004 Jun;9(3):202-5. doi: 10.1007/s10147-004-0389-1. PmiD: 15221607.	2004	English	case report	60	F	Adenocarcinoma of the rectum	III	1	0	0	16	abdomen	surgery
Shah SR, Applebaum DS, Potenziani S, Huttenbach YT, Wolf J, Orengo IF. Cutaneous metastasis to the scalp as the primary presentation of colorectal adenocarcinoma. Dermatol Online J. 2017 Nov 15;23(11):13030/qt31p698nz. PmiD: 29447644.	2017	English	case report	61	F	Adenocarcinoma of the left colon			1	1		face	chemotherapy	surgery	unknown
Stavrianos SD, McLean NR, Kelly CG, Fellows S. Cutaneous metastasis to the head and neck from colonic carcinoma. Eur J Surg Oncol. 2000 Aug;26(5):518-9. doi: 10.1053/ejso.1999.0935. PmiD: 11016477.	2000	English	case report	78	M	Adenocarcinoma of the tryearsverse colon	III			0	3 months	face	surgery	radiothérapie	deathat 11 months
Sukumar N, Qureshi A. Adenocarcinoma of rectum metastasizing to penis. Med J Malaysia. 2001 Jun;56(2):255-6. PmiD: 11771091.	2001	English	case report	75	M	Adenocarcinoma of the rectum				0	2 months	External genital organs	chemotherapy/surgery	nothing	death 2 months
Tan KY, Ho KS, Lai JH, Lim JF, Ooi BS, Tang CL, Eu KW. Cutaneous and subcutaneous metastases of adenocarcinoma of the colon and rectum. Ann Acad Med Singap. 2006 Aug;35(8):585-7. PmiD: 17006588.	2006	English	case report	70	M	Adenocarcinoma of the rectum	III	1	0	0	2 years	back	surgery	surgery	unknown
Tan KY, Ho KS, Lai JH, Lim JF, Ooi BS, Tang CL, Eu KW. Cutaneous and subcutaneous metastases of adenocarcinoma of the colon and rectum. Ann Acad Med Singap. 2006 Aug;35(8):585-7. PmiD: 17006588.	2006	English	case report	51	M	Adenocarcinoma of the left colon	III	1	0	0	2 years	back	surgery	surgery	death en 1 an
Tsai HL, Huang YS, Hsieh JS, Huang TJ, Tsai KB. Signet-ring cell carcinoma of the rectum with diffuse and multiple skin metastases--a case report. Kaohsiung J Med Sci. 2002 Jul;18(7):359-62. PmiD: 12380327.	2002	English	case report	45	M	Adenocarcinoma of the rectum	III			0	11 months	multiples			death en 4 months
Udkoff J, Cohen PR. Adenocarcinoma of the colon presenting with scrotal metastasis: case report and review of the literature. Dermatol Online J. 2016 Jan 15;22(1):13030/qt1jg0t4kw. PmiD: 26990476.	2016	English	Review		M							External genital organs
Ueda J, Yoshida H, Makino H, Maruyama H, Yokoyama T, Hirakata A, Takata H, Seki N, Kikuchi Y, Uchida E. A case of sigmoid colon adenocarcinoma diagnosed as facial cutaneous metastasis for survival after operation for 37 months. Clin J Gastroenterol. 2017 Oct;10(5):420-425. doi: 10.1007/s12328-017-0767-7. Epub 2017 Aug 3. PmiD: 28776316.	2017	English	case report	68	M	Adenocarcinoma of the left colon		1	0	1		face	surgery	chemotherapy	death 37 months apres
Varma K, Singh UK, Jain M, Dhand PL. Cutaneous metastasis in anorectal adenocarcinoma. Indian Dermatol Online J. 2015 May-Jun;6(3):213-6. doi: 10.4103/2229-5178.156418. PmiD: 26009722; PMCID: PMC4439756.	2015	English	case report	40	F	Adenocarcinoma of the rectum	IV	1		1					unknown
Wang DY, Ye F, Lin JJ, Xu X. Cutaneous metastasis: a rare phenomenon of colorectal cancer. Ann Surg Treat Res. 2017 Nov;93(5):277-280. doi: 10.4174/astr.2017.93.5.277. Epub 2017 Oct 27. PmiD: 29184882; PMCID: PMC5694720.	2017	English	case report	76	F	Adenocarcinoma of the rectum	IV	1	1	1		multiples	chemotherapy	chemotherapy	death à 3 months
Wang SM, Ye M, Ni SM. Multiple scalp metastases from colonic neuroendocrine carcinoma: case report and literature review. BMC Cancer. 2014 May 1;14:305. doi: 10.1186/1471-2407-14-305. PmiD: 24884973; PMCID: PMC4012716.	2014	English	Review	62	M	Adenocarcinoma of the tryearsverse colon	III	1		0	6 months	multiples	surgery	nothing	death en 1 months
Wong NS, Chang BM, Toh HC, Koo WH. Inflammatory metastatic carcinoma of the colon: a case report and review of the literature. Tumori. 2004 Mar-Apr;90(2):253-5. doi: 10.1177/030089160409000218. PmiD: 15237593.	2004	English	case report	60	M	Adenocarcinoma of the right colon	III	1	0	0	9 months	back	chemotherapy/surgery	chemotherapy	18
Wright PK, Jha MK, Barrett PD, Bain IM. Colonic adenocarcinoma presenting as a cutaneous metastasis in an old operative scar. J Postgrad Med. 2003 Apr-Jun;49(2):157-8. PmiD: 12867694.	2003	English	case report	81	F	Adenocarcinoma of the right colon		1	0			abdomen	surgery	surgery
Yang Y, Chen R, Zhang R. Cutaneous metastasis of a colon adenocarcinoma presenting as an unusual manifestation: a report of one case. Int J Clin Exp Pathol. 2020 Jul 1;13(7):1897-1901. PmiD: 32782720; PMCID: PMC7414491.	2020	English	case report	68	M	Adenocarcinoma of the right colon	III	1	1	0	4 years	External genital organs	chemotherapy/surgery	chemotherapy	unknown
Yunoki K, Yano T, Yoshimitsu M, Oshita K, Kubota T, Ishida M, Satoh D, Choda Y, Nakano K, Shirakawa Y, Matsukawa H, Idani H, Shiozaki S, Okajima M. Cutaneous metastasis of cecum cancer with MSI-high and BRAFV600E mutation: a case report. Surg Case Rep. 2021 Aug 18;7(1):185. doi: 10.1186/s40792-021-01265-w. PmiD: 34406516; PMCID: PMC8374022.	2021	English	case report	77	F	Adenocarcinoma of the right colon	IV	1	1	1		back	surgery	chemotherapy	alive à 8 months
Zhou JC, Wang JJ, Liu T, Tong Q, Fang YJ, Wu ZQ, Hong Q. Primary ascending colon cancer accompanying skip metastases in left shoulder skin and left neck lymph node: A case report. World J Clin Cases. 2022 Aug 16;10(23):8262-8270. doi: 10.12998/wjcc.v10.i23.8262. PmiD: 36159527; PMCID: PMC9403686.	2022	English	case report	53	F	Adenocarcinoma of the rectum	IV	1	1	0	9 months	External genital organs	chemotherapy	chemotherapy	death 1 month
